# Supplementary material for: Experimental migration upward in elevation is associated with strong selection on life history traits
Source: Ecol Evol. 2019 Oct 2;10(2):612–25. doi: 10.1002/ece3.5710 (PMC6988539; doi:10.1002/ece3.5710)
Supplement: Supplementary file 2 [file ECE3-10-612-s002.xlsx]

## Sheet: Appendix
Ecotype	Year	Vital Rate	Trait	Estimate	StError	t-value	P-value
FCAnnuals	2012	Flowers	Corolla Width	0.938863	0.878191	1.06909	0.290164
FCAnnuals	2012	Flowers	Flowering Time	-0.253717	0.676628	-0.374973	0.709267
FCAnnuals	2012	Flowers	Inflorescence Diameter	1.03592	0.490383	2.11248	0.039661
FCAnnuals	2012	Ovule	Corolla Width	0.089301	1.23832	0.072115	0.943932
FCAnnuals	2012	Ovule	Flowering Time	0.244599	0.556637	0.439422	0.6697
FCAnnuals	2012	Ovule	Inflorescence Diameter	0.835707	0.993405	0.841255	0.419867
RBAnnuals	2012	Flowers	Corolla Width	0.585122	0.588272	0.994646	0.322517
RBAnnuals	2012	Flowers	Flowering Time	-1.09129	0.435193	-2.50759	0.013909
RBAnnuals	2012	Flowers	Inflorescence Diameter	0.885105	0.38527	2.29736	0.023866
RBAnnuals	2012	Ovule	Corolla Width	0.862843	0.353532	2.44064	0.018402
RBAnnuals	2012	Ovule	Flowering Time	0.685085	0.234677	2.91927	0.005328
RBAnnuals	2012	Ovule	Inflorescence Diameter	0.548851	0.202946	2.70442	0.009439
LEPerennials	2012	Flowers	Corolla Width	-1.15197	2.09485	-0.549908	0.587464
LEPerennials	2012	Flowers	Flowering Time	-0.965482	2.59341	-0.372283	0.712949
LEPerennials	2012	Flowers	Inflorescence Diameter	-0.40948	1.59186	-0.257233	0.799192
LEPerennials	2012	Ovule	Corolla Width	0.800873	0.568836	1.40792	0.179543
LEPerennials	2012	Ovule	Flowering Time	0.986873	0.659511	1.49637	0.1553
LEPerennials	2012	Ovule	Inflorescence Diameter	-0.248963	0.426006	-0.584412	0.56763
LEPerennials	2012	Rosettes	Corolla Width	1.72375	2.59073	0.665353	0.512169
LEPerennials	2012	Rosettes	Flowering Time	6.79819	3.2073	2.1196	0.044576
LEPerennials	2012	Rosettes	Inflorescence Diameter	0.567944	1.96868	0.28849	0.775449
MPerennials	2012	Flowers	Flowering Time	-13.7881	5.29601	-2.60348	0.019204
MPerennials	2012	Flowers	Inflorescence Diameter	5.02093	3.12191	1.60829	0.127323
MPerennials	2012	Ovule	Flowering Time	0.248853	1.22695	0.202823	0.849173
MPerennials	2012	Ovule	Inflorescence Diameter	0.082453	0.617365	0.133557	0.900203
MPerennials	2012	Rosettes	Flowering Time	1.91664	4.85197	0.395023	0.698043
MPerennials	2012	Rosettes	Inflorescence Diameter	-3.91626	2.86015	-1.36925	0.189836
FCAnnuals	2013	Flowers	Corolla Width	0.20939	0.53134	0.394079	0.695983
FCAnnuals	2013	Flowers	Flowering Time	0.235028	0.286259	0.821033	0.417347
FCAnnuals	2013	Flowers	Inflorescence Diameter	0.422051	0.335182	1.25917	0.216545
FCAnnuals	2013	Ovule	Corolla Width	0.457751	0.378052	1.21081	0.236088
FCAnnuals	2013	Ovule	Flowering Time	0.645332	0.243408	2.65124	0.01305
FCAnnuals	2013	Ovule	Inflorescence Diameter	0.889467	0.271142	3.28045	0.002776
RBAnnuals	2013	Flowers	Corolla Width	-0.084341	0.465909	-0.181024	0.856765
RBAnnuals	2013	Flowers	Flowering Time	-1.03302	0.328014	-3.14932	0.002236
RBAnnuals	2013	Flowers	Inflorescence Diameter	1.55578	0.316687	4.91268	4e-06
RBAnnuals	2013	Ovule	Corolla Width	0.887112	0.19859	4.46705	2.7e-05
RBAnnuals	2013	Ovule	Flowering Time	0.140052	0.155777	0.899059	0.371461
RBAnnuals	2013	Ovule	Inflorescence Diameter	0.398831	0.130332	3.06011	0.003056
LEPerennials	2013	Flowers	Corolla Width	1.73226	1.07927	1.60502	0.121569
LEPerennials	2013	Flowers	Flowering Time	-1.76769	1.35164	-1.30781	0.203326
LEPerennials	2013	Flowers	Inflorescence Diameter	0.842376	0.685893	1.22814	0.231301
LEPerennials	2013	Ovule	Corolla Width	1.25573	0.354103	3.54623	0.002307
LEPerennials	2013	Ovule	Flowering Time	0.033958	0.350089	0.096999	0.923799
LEPerennials	2013	Ovule	Inflorescence Diameter	0.464556	0.197414	2.35321	0.030183
MPerennials	2013	Flowers	Flowering Time	-1.95781	4.14245	-0.472622	0.649108
MPerennials	2013	Flowers	Inflorescence Diameter	-1.68487	3.39065	-0.496915	0.632615
MPerennials	2013	Ovule	Flowering Time	0.977156	0.40216	2.42977	0.135733
MPerennials	2013	Ovule	Inflorescence Diameter	0.357085	0.459259	0.777525	0.518221
MPerennials	2013	Rosettes	Flowering Time	-1.34463	1.51906	-0.885175	0.401884
MPerennials	2013	Rosettes	Inflorescence Diameter	1.27812	1.24337	1.02795	0.334049

## Sheet: ReadMe
Results of the multiple regressions of each vital rate on all mean-standardized traits. Columns are described in greater detail below. Note: these models also included population and seedling size at transplant as additional fixed effects.
Ecotype	The life history group: FCAnnuals = fast-cycling annuals, RBAnnuals = robust annuals, LEPerennials = low-elevation perennials, Mperennials = montane perennials
Year	Year
Vital Rate	The vital rate used as the response variable: flowers = F, ovules = O, rosettes = SR
Trait	The mean-standardized trait: corolla width = flower size (mm), flowering time = flowering time (days), inflorescence diameter = stem size at flowering (mm)
Estimate	The coefficient for the mean-standardized trait in the multiple regression. This is the mean-standardized selection gradient and is in units of the trait mean.
StError	The standard error of the coefficient
t-value	Wald's t statistic
P-value	P-value of the Wald test
